# Supplementary material for: Hearing Loss and Urinary trans,trans-Muconic Acid (t,t-MA) in 6- to 19-Year-Old Participants of NHANES 2017–March 2020
Source: Toxics. 2024 Feb 29;12(3):191. doi: 10.3390/toxics12030191 (PMC10974904; doi:10.3390/toxics12030191)
Supplement: Supplementary file 1 [file toxics-12-00191-s001.zip]

Archive with 1 entries (1 files):
- toxics-2875065-supplementary.pdf
